# Supplementary material for: Uncovering the heterogeneity of the gut microbial taxa associated with the contents of different fatty acids in muscle with cecum luminal content and fecal samples from two pig populations
Source: Front Microbiol. 2025 Apr 30;16:1575383. doi: 10.3389/fmicb.2025.1575383 (PMC12075296; doi:10.3389/fmicb.2025.1575383)
Supplement: Supplementary file 2 [file Table_1.xlsx]

## Sheet: TableS1
Supplement Table1. ASVs significantly associated with fatty acids in EHL samples (FDR < 0.05)
Fatness triats	ASVs	Z score	Final P value	Model
C14:0	ASV203_Muribaculaceae	3.13158	0.00195358	Binary model
	ASV212_Lactobacillaceae	3.54641	0.000390522	Meta analysis
	ASV406_UCG-005	4.18214	0.00188129	Quantitative model
	ASV464_Elusimicrobium	-3.50703	0.000453138	Meta analysis
	ASV471_Lactobacillus	3.48678	0.000580827	Binary model
	ASV494_[Eubacterium]_coprostanoligenes_group	3.52062	0.000514709	Binary model
	ASV507_Prevotellaceae_UCG-003	-3.54017	0.000479792	Binary model
	ASV577_Subdoligranulum	3.02522	0.00275369	Binary model
	ASV578_Clostridia	3.30482	0.000950363	Meta analysis
	ASV606_Alloprevotella	-3.03196	0.00269513	Binary model
	ASV611_[Eubacterium]_coprostanoligenes_group	3.08646	0.00202554	Meta analysis
	ASV670_Prevotellaceae_UCG-003	-4.15894	4.45e-05	Binary model
	ASV683_Lachnospiraceae	3.15428	0.00182351	Quantitative model
	ASV692_Oscillospiraceae	-3.25369	0.00136186	Quantitative model
	ASV790_Prevotellaceae_NK3B31_group	-4.07025	6.91e-05	Quantitative model
	ASV808_Prevotellaceae_UCG-003	-3.63225	0.000642906	Quantitative model
	ASV839_Lachnospiraceae	3.75618	0.000241218	Quantitative model
	ASV876_Clostridia_vadinBB60_group	-3.80911	0.00171107	Quantitative model
	ASV935_Bacteroides	-3.35993	0.000779626	Meta analysis
C16:0	ASV31_Gastranaerophilales	-3.3396	0.000972065	Binary model
	ASV41_Gastranaerophilales	-2.99481	0.00303245	Binary model
	ASV59_Bacteroides	-3.10142	0.00215531	Binary model
	ASV79_Fibrobacter	-3.70247	0.00026469	Binary model
	ASV112_Clostridia_UCG-014	-3.11541	0.00205946	Binary model
	ASV139_Prevotellaceae	-3.28636	0.00101491	Meta analysis
	ASV353_Treponema	3.34864	0.000942254	Binary model
	ASV406_UCG-005	3.83821	0.00327467	Quantitative model
	ASV429_Lachnospiraceae	-3.04362	0.0025966	Binary model
	ASV446_Phascolarctobacterium	-3.7992	0.000183857	Binary model
	ASV494_[Eubacterium]_coprostanoligenes_group	3.43683	0.000693095	Binary model
	ASV507_Prevotellaceae_UCG-003	-3.37713	0.000853861	Binary model
	ASV519_Lachnospiraceae	3.15111	0.0018324	Binary model
	ASV585_Lachnospiraceae	-3.31723	0.00104959	Binary model
	ASV606_Alloprevotella	-3.85889	0.000146293	Binary model
	ASV611_[Eubacterium]_coprostanoligenes_group	2.98509	0.00312686	Binary model
	ASV669_UCG-005	3.21983	0.00184659	Quantitative model
	ASV670_Prevotellaceae_UCG-003	-4.26891	2.83e-05	Binary model
	ASV683_Lachnospiraceae	3.15845	0.00179871	Quantitative model
	ASV692_Oscillospiraceae	-3.36748	0.000928635	Quantitative model
	ASV728_Prevotellaceae_UCG-003	-3.0536	0.00251495	Binary model
	ASV773_Lachnospira	4.07393	0.000251952	Quantitative model
	ASV790_Prevotellaceae_NK3B31_group	-3.1985	0.0016213	Quantitative model
	ASV809_UCG-010	3.21269	0.00149434	Binary model
	ASV863_Prevotellaceae_NK3B31_group	-3.3716	0.000747339	Meta analysis
	ASV870_Lactobacillus	3.2301	0.00140982	Binary model
C16:1n-7	ASV76_Prevotellaceae_UCG-003	-3.24982	0.00131943	Binary model
	ASV195_NK4A214_group	3.24601	0.00163305	Quantitative model
	ASV261_Prevotellaceae_UCG-003	-3.04349	0.00259768	Binary model
	ASV588_Ruminococcus	-3.24717	0.00133125	Binary model
	ASV611_[Eubacterium]_coprostanoligenes_group	3.86496	0.00014291	Binary model
	ASV666_UCG-010	3.3728	0.00302518	Quantitative model
	ASV760_Muribaculaceae	3.50012	0.000875351	Quantitative model
	ASV808_Prevotellaceae_UCG-003	-3.7523	0.000442562	Quantitative model
	ASV854_Prevotellaceae_UCG-003	-3.31236	0.0010672	Binary model
	ASV945_Family_XIII_AD3011_group	3.26621	0.00231381	Quantitative model
C18:0	ASV471_Lactobacillus	4.66737	5.07e-06	Binary model
	ASV783_Lactobacillus	3.10799	0.00188364	Meta analysis
	ASV797_Akkermansia	3.01002	0.00288997	Binary model
	ASV847_Prevotellaceae	-3.08972	0.00326885	Quantitative model
	ASV958_Muribaculaceae	3.10531	0.0019008	Meta analysis
C18:1n-9	ASV142_Prevotellaceae_UCG-003	-3.19952	0.00137655	Meta analysis
	ASV199_Prevotellaceae	-3.14028	0.00294755	Quantitative model
	ASV208_HT002	-3.26733	0.00146355	Quantitative model
	ASV212_Lactobacillaceae	-3.81228	0.000137693	Meta analysis
	ASV429_Lachnospiraceae	3.00807	0.00290783	Binary model
	ASV462_Prevotellaceae_NK3B31_group	-3.20264	0.00154524	Binary model
	ASV464_Elusimicrobium	3.2125	0.00131584	Meta analysis
	ASV471_Lactobacillus	-3.76184	0.000211824	Binary model
	ASV491_Paludicola	3.60393	0.00142363	Quantitative model
	ASV683_Lachnospiraceae	-2.97724	0.00321967	Quantitative model
	ASV809_UCG-010	-3.02409	0.00276356	Binary model
	ASV907_Sutterella	2.95357	0.00314125	Meta analysis
	ASV916_Bacteroidales	-2.98974	0.00279212	Meta analysis
C18:2n-6	ASV21_Bacteroides	-3.89284	0.000311589	Quantitative model
	ASV66_Ruminococcus	3.09211	0.00222139	Binary model
	ASV170_Clostridia_vadinBB60_group	-3.7503	0.00022125	Binary model
	ASV270_Lachnospiraceae	-3.67076	0.00100833	Quantitative model
	ASV333_RF39	4.55542	0.000245153	Quantitative model
	ASV362_[Eubacterium]_siraeum_group	3.20164	0.00155037	Binary model
	ASV475_Muribaculaceae	-3.73456	0.000361342	Quantitative model
	ASV583_Rikenellaceae	-3.29513	0.00113181	Binary model
	ASV686_Mailhella	-3.36586	0.000763067	Meta analysis
	ASV811_Lachnospiraceae	3.39279	0.00190735	Quantitative model
	ASV869_uncultured	10.4371	0.000476112	Quantitative model
	ASV876_Clostridia_vadinBB60_group	-3.61973	0.00252155	Quantitative model
	ASV900_Bacteroidales	3.19798	0.00138395	Meta analysis
	ASV958_Muribaculaceae	3.36286	0.000771389	Meta analysis
C18:3n-3	ASV21_Bacteroides	-3.76377	0.000464329	Quantitative model
	ASV116_Muribaculaceae	4.8866	1.87e-06	Binary model
	ASV170_Clostridia_vadinBB60_group	-3.26159	0.00126811	Binary model
	ASV183_[Eubacterium]_coprostanoligenes_group	3.00103	0.00297341	Binary model
	ASV312_Oscillospira	3.64275	0.00033025	Binary model
	ASV492_[Eubacterium]_ruminantium_group	3.48383	0.000494286	Meta analysis
	ASV572_Prevotellaceae	-3.04326	0.00234032	Meta analysis
	ASV661_Ruminococcus	4.24769	5e-05	Quantitative model
	ASV686_Mailhella	-3.63771	0.000275069	Meta analysis
	ASV783_Lactobacillus	3.76689	0.000354636	Quantitative model
	ASV811_Lachnospiraceae	3.19973	0.00137554	Meta analysis
	ASV833_[Eubacterium]_coprostanoligenes_group	3.74219	0.000228101	Binary model
	ASV903_Treponema	-3.22638	0.00152771	Quantitative model
	ASV938_[Eubacterium]_ruminantium_group	3.13337	0.00194213	Binary model
	ASV958_Muribaculaceae	2.9816	0.00286743	Meta analysis
	ASV970_[Eubacterium]_coprostanoligenes_group	3.40419	0.000777106	Binary model
C20:0	ASV7_Alloprevotella	3.45981	0.000639141	Binary model
	ASV37_Bacteroidales_RF16_group	-3.18458	0.00164073	Binary model
	ASV60_RF39	-2.9669	0.00300815	Meta analysis
	ASV180_Rikenellaceae_RC9_gut_group	-27.6257	0.00130773	Quantitative model
	ASV510_Ruminococcaceae	3.19138	0.00141597	Meta analysis
	ASV533_p-1088-a5_gut_group	-3.5844	0.000408847	Binary model
	ASV906_Lachnospiraceae	-2.94614	0.00321769	Meta analysis
C20:1n-9	ASV69_Prevotella_7	3.31125	0.00107128	Binary model
	ASV92_Gastranaerophilales	-3.84916	0.00117532	Quantitative model
	ASV98_Treponema	-3.73834	0.00283054	Quantitative model
	ASV131_Gastranaerophilales	3.17954	0.00166834	Binary model
	ASV144_Clostridium_sensu_stricto_1	-4.3296	0.00149048	Quantitative model
	ASV163_Agathobacter	3.11401	0.00206886	Binary model
	ASV193_Oscillospiraceae	-3.14588	0.00165589	Meta analysis
	ASV243_Helicobacter	8.95464	0.00293876	Quantitative model
	ASV246_Bacteroides	-3.21411	0.00148727	Binary model
	ASV393_uncultured	2.97953	0.00288687	Binary model
	ASV450_Prevotellaceae	-3.08988	0.00223747	Binary model
	ASV455_Treponema	3.23282	0.00202369	Quantitative model
	ASV617_UCG-009	-3.23808	0.00120336	Meta analysis
	ASV651_uncultured	3.19446	0.00158785	Binary model
	ASV681_uncultured	-3.28384	0.00242829	Quantitative model
	ASV759_Lachnospiraceae	3.16865	0.00172952	Binary model
	ASV818_Lachnospiraceae	-3.12492	0.00177856	Meta analysis
	ASV877_Treponema	3.10805	0.00188325	Meta analysis
C20:2n-6	ASV31_Gastranaerophilales	3.57608	0.00042139	Binary model
	ASV43_Lachnospiraceae	-3.1832	0.00164825	Binary model
	ASV59_Bacteroides	3.05614	0.0024945	Binary model
	ASV170_Clostridia_vadinBB60_group	-3.30939	0.00107811	Binary model
	ASV193_Oscillospiraceae	-3.55059	0.00038437	Meta analysis
	ASV274_Lachnospiraceae_UCG-003	4.04485	0.00193244	Quantitative model
	ASV369_Fusobacterium	-2.99264	0.00276579	Meta analysis
	ASV448_T34	3.05574	0.00249773	Binary model
	ASV465_Prevotellaceae	3.51515	0.000524893	Binary model
	ASV475_Muribaculaceae	-3.6092	0.00054785	Quantitative model
	ASV583_Rikenellaceae	-3.45053	0.000660441	Binary model
	ASV606_Alloprevotella	3.04402	0.00259332	Binary model
	ASV666_UCG-010	-3.54294	0.00204158	Quantitative model
	ASV670_Prevotellaceae_UCG-003	3.22005	0.00145805	Binary model
	ASV686_Mailhella	-3.22003	0.00128178	Meta analysis
	ASV736_Rikenellaceae_RC9_gut_group	3.05405	0.00225773	Meta analysis
	ASV811_Lachnospiraceae	3.91528	0.000462036	Quantitative model
	ASV854_Prevotellaceae_UCG-003	3.14378	0.00187704	Binary model
	ASV900_Bacteroidales	3.38588	0.000709496	Meta analysis
	ASV958_Muribaculaceae	3.73276	0.000189396	Meta analysis
C20:3n-6	ASV59_Bacteroides	3.02347	0.00276907	Binary model
	ASV69_Prevotella_7	5.24486	3.42e-07	Binary model
	ASV103_Family_XIII_AD3011_group	-3.24352	0.0014856	Quantitative model
	ASV124_Quinella	-3.10435	0.00221359	Quantitative model
	ASV163_Agathobacter	6.476	5.24e-10	Binary model
	ASV193_Oscillospiraceae	-4.34106	2.09e-05	Binary model
	ASV217_Succinivibrio	5.18563	4.56e-07	Binary model
	ASV246_Bacteroides	-6.17238	2.83e-09	Binary model
	ASV247_Ruminobacter	5.65403	4.42e-08	Binary model
	ASV256_Muribaculaceae	-3.15397	0.00186825	Quantitative model
	ASV301_Prevotella_9	3.76059	0.000169515	Meta analysis
	ASV329_[Eubacterium]_ruminantium_group	3.35431	0.00229746	Quantitative model
	ASV386_Lachnospiraceae	5.78364	2.26e-08	Binary model
	ASV432_Prevotella_9	3.45921	0.000541753	Meta analysis
	ASV462_Prevotellaceae_NK3B31_group	3.70494	0.000211437	Meta analysis
	ASV480_Ruminococcus	-3.51711	0.00264411	Quantitative model
	ASV501_uncultured	2.97136	0.00296482	Meta analysis
	ASV567_Prevotellaceae	3.62116	0.00210974	Quantitative model
	ASV595_Anaerovibrio	3.89055	0.000129451	Binary model
	ASV605_Succinivibrio	4.60616	2.77e-05	Quantitative model
	ASV651_uncultured	7.5913	6.92e-13	Binary model
	ASV717_Lachnospiraceae	-2.95454	0.00313131	Meta analysis
	ASV739_Coprococcus	3.16408	0.00175577	Binary model
	ASV811_Lachnospiraceae	4.51781	8.51e-05	Quantitative model
	ASV833_[Eubacterium]_coprostanoligenes_group	3.11948	0.00181172	Meta analysis
	ASV845_Prevotella_9	3.1634	0.0015594	Meta analysis
	ASV852_p-2534-18B5_gut_group	-3.10793	0.00227927	Quantitative model
	ASV895_Anaerovibrio	3.11183	0.00208362	Binary model
	ASV978_Clostridium_sensu_stricto_6	3.26333	0.00126068	Binary model
C20:4n-6	ASV28_Lachnospiraceae	-4.21533	0.00225495	Quantitative model
	ASV54_Lactobacillaceae	-3.39489	0.000802726	Binary model
	ASV256_Muribaculaceae	-3.88983	0.00013798	Quantitative model
	ASV263_Clostridia_UCG-014	-3.2134	0.00131175	Meta analysis
	ASV314_Bacteroidales_RF16_group	3.1001	0.00193458	Meta analysis
	ASV383_UCG-005	-3.37604	0.000857094	Binary model
	ASV391_Bacteroidales	3.47586	0.000509211	Meta analysis
	ASV484_Gastranaerophilales	5.20254	0.00124951	Quantitative model
	ASV652_Lachnospiraceae	-3.14522	0.00186819	Binary model
	ASV717_Lachnospiraceae	-3.40171	0.000783852	Binary model
	ASV794_Gastranaerophilales	3.11477	0.00184091	Meta analysis
n-6/n-3	ASV6_Rikenellaceae	3.10269	0.00191771	Meta analysis
	ASV54_Lactobacillaceae	-3.54001	0.000480077	Binary model
	ASV116_Muribaculaceae	-4.01964	7.8e-05	Binary model
	ASV134_Solobacterium	-4.23707	3.23e-05	Binary model
	ASV183_[Eubacterium]_coprostanoligenes_group	-3.64198	0.00033118	Binary model
	ASV208_HT002	-4.18904	2.8e-05	Meta analysis
	ASV212_Lactobacillaceae	-3.8227	0.000131996	Meta analysis
	ASV235_Lachnospiraceae	-3.02075	0.00304951	Quantitative model
	ASV236_Ruminococcus	3.72667	0.000194025	Meta analysis
	ASV275_Ruminococcus	-4.62717	3.71e-06	Meta analysis
	ASV312_Oscillospira	-4.74839	3.52e-06	Binary model
	ASV319_Muribaculaceae	-3.46099	0.000538193	Meta analysis
	ASV323_Terrisporobacter	-3.17789	0.00210926	Quantitative model
	ASV329_[Eubacterium]_ruminantium_group	-4.37631	1.21e-05	Meta analysis
	ASV343_uncultured	4.45485	8.4e-06	Meta analysis
	ASV420_Akkermansia	-9.65126	0.000644695	Quantitative model
	ASV467_Streptococcus	-4.00119	6.3e-05	Meta analysis
	ASV471_Lactobacillus	-4.69408	4.5e-06	Binary model
	ASV492_[Eubacterium]_ruminantium_group	-2.97875	0.00289426	Meta analysis
	ASV494_[Eubacterium]_coprostanoligenes_group	-3.52482	0.000423773	Meta analysis
	ASV521_WCHB1-41	3.04762	0.00256361	Binary model
	ASV578_Clostridia	-3.05937	0.00221805	Meta analysis
	ASV581_Muribaculaceae	-3.29676	0.000978067	Meta analysis
	ASV600_Bacteroidales	3.44524	0.000570559	Meta analysis
	ASV634_Lachnospiraceae	-3.38156	0.00207789	Quantitative model
	ASV646_Rikenellaceae_RC9_gut_group	2.98037	0.0031737	Binary model
	ASV661_Ruminococcus	-3.55362	0.000379963	Meta analysis
	ASV674_Muribaculaceae	2.9902	0.00278792	Meta analysis
	ASV692_Oscillospiraceae	3.20269	0.00161163	Quantitative model
	ASV741_Bradymonadales	3.65167	0.000260539	Meta analysis
	ASV743_Prevotellaceae	-3.09725	0.00218465	Binary model
	ASV783_Lactobacillus	-4.11411	3.89e-05	Meta analysis
	ASV794_Gastranaerophilales	3.45558	0.000549101	Meta analysis
	ASV867_Prevotella	-3.49345	0.000567199	Binary model
	ASV870_Lactobacillus	-3.71944	0.000199668	Meta analysis
	ASV882_uncultured	-3.39314	0.000807622	Binary model
	ASV923_Bacteroides	-3.79282	0.000493518	Quantitative model
	ASV930_Bacteroidales	3.22813	0.001246	Meta analysis
	ASV970_[Eubacterium]_coprostanoligenes_group	-3.42461	0.000615688	Meta analysis

## Sheet: TableS2
Supplement Table 2. ASVs significantly associated with fatty acids in BMX samples (FDR < 0.05)
Fatness triats	ASVs	Z score	Final P value	Model
C14:0	ASV350_Lachnospiraceae	-3.46268	0.000636229	Binary model
	ASV473_Cerasicoccus	3.49943	0.000466258	Meta analysis
	ASV606_Lachnospiraceae	-2.9471	0.00320766	Meta analysis
	ASV822_[Eubacterium]_coprostanoligenes_group	2.97258	0.00295306	Meta analysis
C16:0	ASV30_Parabacteroides	-3.36127	0.00327933	Quantitative model
	ASV80_Clostridia	-3.14347	0.00210031	Quantitative model
	ASV142_Paludicola	-3.14116	0.00290956	Quantitative model
	ASV248_Clostridia	3.39488	0.000806925	Binary model
	ASV316_Acholeplasma	-3.07719	0.00208962	Meta analysis
	ASV340_Christensenellaceae_R-7_group	4.79103	0.00137118	Quantitative model
	ASV537_Alloprevotella	-2.93644	0.00332007	Meta analysis
C16:1n-7	ASV30_Parabacteroides	-3.62141	0.00181768	Quantitative model
	ASV64_[Eubacterium]_coprostanoligenes_group	-3.29041	0.0023861	Quantitative model
	ASV165_UCG-010	3.09587	0.00220272	Binary model
	ASV281_Alloprevotella	-3.52129	0.000516533	Binary model
	ASV307_UCG-010	3.00066	0.00269391	Meta analysis
	ASV323_Oscillospiraceae	-3.02449	0.00249056	Meta analysis
	ASV441_Lachnospiraceae	3.49286	0.000477885	Meta analysis
	ASV470_Treponema	-2.97457	0.00293401	Meta analysis
	ASV724_UCG-002	3.33989	0.000975857	Binary model
	ASV791_Prevotellaceae_NK3B31_group	-3.65052	0.00262214	Quantitative model
C18:0	ASV16_Treponema	3.08692	0.00312067	Quantitative model
	ASV265_Muribaculaceae	-3.04398	0.0026028	Binary model
	ASV441_Lachnospiraceae	-2.96494	0.00302741	Meta analysis
	ASV822_[Eubacterium]_coprostanoligenes_group	-6.77742	0.00106332	Quantitative model
C18:1n-9	ASV36_Clostridia_vadinBB60_group	3.59029	0.000402725	Binary model
	ASV86_Clostridia_vadinBB60_group	-3.0612	0.00246314	Binary model
	ASV145_Clostridia	-3.15068	0.00184231	Binary model
	ASV166_Family_XIII_AD3011_group	-3.06717	0.00241636	Binary model
	ASV194_Treponema	-3.16933	0.00152793	Meta analysis
	ASV304_Family_XIII_AD3011_group	-12.0306	0.00123569	Quantitative model
	ASV330_UCG-010	3.5819	0.000415194	Binary model
	ASV352_Prevotellaceae_UCG-001	-3.67896	0.000290894	Binary model
	ASV431_WCHB1-41	3.2751	0.00105625	Meta analysis
	ASV473_Cerasicoccus	-3.2248	0.00126061	Meta analysis
	ASV515_Oscillospiraceae	3.12664	0.00176813	Meta analysis
	ASV605_UCG-005	4.22248	3.466e-05	Binary model
	ASV690_Clostridia	-3.01104	0.00289035	Binary model
	ASV730_NK4A214_group	-3.28197	0.00276489	Quantitative model
	ASV734_[Eubacterium]_coprostanoligenes_group	3.04032	0.00236329	Meta analysis
	ASV754_p-2534-18B5_gut_group	3.11648	0.00183022	Meta analysis
	ASV831_Lachnospiraceae	-3.29479	0.00113844	Binary model
	ASV853_Lachnospiraceae	-3.21256	0.00131559	Meta analysis
	ASV856_UCG-005	-3.13018	0.00174702	Meta analysis
C18:2n-6	ASV12_Ruminococcaceae	2.99656	0.00302583	Binary model
	ASV48_[Eubacterium]_coprostanoligenes_group	-3.32976	0.00280069	Quantitative model
	ASV80_Clostridia	2.95323	0.00314469	Meta analysis
	ASV99_Mucispirillum	3.07775	0.00208567	Meta analysis
	ASV129_[Eubacterium]_coprostanoligenes_group	3.07783	0.00233483	Binary model
	ASV145_Clostridia	3.19585	0.00158718	Binary model
	ASV148_Treponema	4.42888	9.47253e-06	Meta analysis
	ASV195_UCG-009	3.01526	0.00256756	Meta analysis
	ASV208_Ruminococcus	3.22313	0.00144934	Binary model
	ASV299_RF39	3.49806	0.00226529	Quantitative model
	ASV329_Campylobacter	3.15248	0.00183145	Binary model
	ASV352_Prevotellaceae_UCG-001	3.92134	0.000115853	Binary model
	ASV405_Elusimicrobium	-2.94411	0.00323888	Meta analysis
	ASV416_Lachnospiraceae	3.5595	0.00045246	Quantitative model
	ASV426_Bacteroides	-3.03402	0.00241315	Meta analysis
	ASV450_Clostridia_vadinBB60_group	3.28231	0.00118766	Binary model
	ASV475_Terrisporobacter	3.78753	0.00019368	Binary model
	ASV493_Ruminococcaceae	3.66353	0.000248758	Meta analysis
	ASV551_Ruminococcus	3.05433	0.00251803	Binary model
	ASV584_UCG-005	3.24091	0.00136561	Binary model
	ASV613_XBB1006	3.28272	0.00118605	Binary model
	ASV627_Prevotellaceae_UCG-003	-3.17945	0.00147555	Meta analysis
	ASV658_Lachnospiraceae_XPB1014_group	3.02539	0.00276171	Quantitative model
	ASV716_Oscillospiraceae	3.23541	0.00121468	Meta analysis
	ASV762_Prevotellaceae_UCG-004	3.08336	0.00204677	Meta analysis
	ASV771_WCHB1-41	3.09655	0.00219785	Binary model
	ASV790_[Eubacterium]_ruminantium_group	-3.09395	0.00221642	Binary model
	ASV799_Prevotellaceae	3.46079	0.000640481	Binary model
	ASV839_Christensenellaceae_R-7_group	3.17481	0.00149936	Meta analysis
	ASV853_Lachnospiraceae	3.76564	0.000166123	Meta analysis
C18:3n-3	ASV15_Christensenellaceae_R-7_group	-2.95969	0.00307947	Meta analysis
	ASV36_Clostridia_vadinBB60_group	-3.25789	0.00128984	Binary model
	ASV148_Treponema	4.01442	5.9591e-05	Meta analysis
	ASV155_Clostridia	-3.33634	0.000848894	Meta analysis
	ASV208_Ruminococcus	3.53745	0.000404008	Meta analysis
	ASV324_Gastranaerophilales	2.9994	0.00299883	Binary model
	ASV329_Campylobacter	3.06012	0.00247167	Binary model
	ASV331_Lachnospiraceae	3.21615	0.00148352	Binary model
	ASV352_Prevotellaceae_UCG-001	3.00286	0.00296615	Binary model
	ASV450_Clostridia_vadinBB60_group	3.47196	0.000615686	Binary model
	ASV475_Terrisporobacter	3.13987	0.00190873	Binary model
	ASV493_Ruminococcaceae	3.77103	0.000162574	Meta analysis
	ASV522_UCG-009	3.57559	0.000424787	Binary model
	ASV700_UCG-005	3.02125	0.00279826	Binary model
	ASV716_Oscillospiraceae	2.96888	0.0029889	Meta analysis
	ASV736_UCG-010	3.08171	0.00230585	Binary model
	ASV762_Prevotellaceae_UCG-004	2.99435	0.00275033	Meta analysis
	ASV771_WCHB1-41	3.78085	0.000198641	Binary model
	ASV774_Lactobacillus	3.45541	0.000652768	Binary model
	ASV790_[Eubacterium]_ruminantium_group	-3.08103	0.00231087	Binary model
	ASV831_Lachnospiraceae	3.41609	0.000635261	Meta analysis
	ASV839_Christensenellaceae_R-7_group	3.80117	0.000824095	Quantitative model
	ASV853_Lachnospiraceae	3.67071	0.00024188	Meta analysis
C20:0	ASV4_Clostridia	3.37547	0.000863184	Binary model
	ASV69_Gastranaerophilales	4.63528	0.00122745	Quantitative model
	ASV146_Rikenellaceae_RC9_gut_group	3.20643	0.00153231	Binary model
	ASV147_Turicibacter	2.98064	0.00287649	Meta analysis
	ASV205_Christensenellaceae_R-7_group	3.86742	0.000142747	Binary model
	ASV280_Paludibacteraceae	-3.62566	0.000353981	Quantitative model
	ASV281_Alloprevotella	3.69288	0.000276252	Binary model
	ASV310_Christensenellaceae_R-7_group	3.45337	0.000657472	Binary model
	ASV371_UCG-010	-3.73464	0.000236398	Binary model
	ASV481_Gastranaerophilales	2.97217	0.00326712	Binary model
	ASV487_Gastranaerophilales	3.30274	0.00110808	Binary model
	ASV506_Lachnospiraceae	3.62766	0.000351391	Binary model
	ASV517_Clostridia_vadinBB60_group	-3.37047	0.000878237	Binary model
	ASV550_UCG-010	3.38171	0.000720362	Meta analysis
	ASV572_Clostridia_vadinBB60_group	-3.02004	0.00252738	Meta analysis
	ASV745_Lachnospiraceae	3.31298	0.00107005	Binary model
C20:1n-9	ASV153_Gastranaerophilales	3.22751	0.00124871	Meta analysis
	ASV270_Bacteroides	3.04245	0.00261556	Binary model
	ASV281_Alloprevotella	4.2095	3.65621e-05	Binary model
	ASV427_Izemoplasmatales	-3.18198	0.00146273	Meta analysis
	ASV459_Prevotellaceae_NK3B31_group	-3.10707	0.00212413	Binary model
	ASV460_UCG-005	-3.6295	0.00225425	Quantitative model
	ASV510_Succinivibrio	-3.06463	0.00243612	Binary model
	ASV613_XBB1006	4.14158	0.000344152	Quantitative model
	ASV680_Lachnospiraceae	3.45754	0.0013585	Quantitative model
	ASV813_Lachnospiraceae	-3.40118	0.000670961	Meta analysis
C20:2n-6	ASV29_Oscillospiraceae	3.25503	0.00130232	Binary model
	ASV39_Muribaculaceae	4.88671	3.47539e-05	Quantitative model
	ASV48_[Eubacterium]_coprostanoligenes_group	-3.01143	0.00260021	Meta analysis
	ASV51_Oscillospira	3.48743	0.000584121	Quantitative model
	ASV56_Bacteroides	2.96212	0.00305527	Meta analysis
	ASV234_Lachnospiraceae	3.49245	0.00116112	Quantitative model
	ASV279_Gastranaerophilales	-3.36613	0.000891531	Binary model
	ASV335_UCG-005	-3.03073	0.00243962	Meta analysis
	ASV371_UCG-010	-3.00016	0.00299161	Binary model
	ASV416_Lachnospiraceae	3.40675	0.00065741	Meta analysis
	ASV455_Rikenellaceae	3.08063	0.00231391	Binary model
	ASV493_Ruminococcaceae	3.32805	0.000874566	Meta analysis
	ASV515_Oscillospiraceae	-3.17368	0.00150521	Meta analysis
	ASV573_Erysipelotrichaceae	3.52289	0.000426867	Meta analysis
	ASV613_XBB1006	3.22984	0.0012386	Meta analysis
	ASV658_Lachnospiraceae_XPB1014_group	2.83769	0.00494469	Quantitative model
	ASV665_dgA-11_gut_group	3.53889	0.000527938	Quantitative model
	ASV673_Lachnospiraceae	3.08056	0.00231439	Binary model
	ASV680_Lachnospiraceae	3.07989	0.00207074	Meta analysis
	ASV737_Rikenellaceae_RC9_gut_group	2.96509	0.00302597	Meta analysis
C20:3n-6	ASV101_Oscillospiraceae	3.93938	0.000107985	Binary model
	ASV105_[Eubacterium]_coprostanoligenes_group	-3.0248	0.00248794	Meta analysis
	ASV262_Fusobacterium	3.73426	0.000236732	Binary model
	ASV283_Ruminococcaceae	3.48623	0.000489888	Meta analysis
	ASV295_Clostridia	3.02984	0.00272285	Binary model
	ASV551_Ruminococcus	3.3378	0.000982902	Binary model
	ASV605_UCG-005	-2.99005	0.00278928	Meta analysis
	ASV656_Prevotellaceae	-3.30262	0.00110852	Binary model
	ASV691_Anaeroplasma	3.21699	0.00129544	Meta analysis
	ASV848_Clostridia_vadinBB60_group	3.30753	0.00109011	Binary model
C20:4n-6	ASV101_Oscillospiraceae	3.30092	0.00111496	Binary model
	ASV283_Ruminococcaceae	3.03811	0.00272498	Quantitative model
	ASV627_Prevotellaceae_UCG-003	-3.103	0.0019157	Meta analysis
	ASV699_[Eubacterium]_coprostanoligenes_group	-3.1608	0.00178203	Binary model
	ASV731_Clostridia_vadinBB60_group	3.49332	0.000570743	Binary model
	ASV737_Rikenellaceae_RC9_gut_group	3.01523	0.00256781	Meta analysis
	ASV848_Clostridia_vadinBB60_group	3.30915	0.000935802	Meta analysis
n-6/n-3	ASV59_WCHB1-41	3.11526	0.00206835	Binary model
	ASV92_p-2534-18B5_gut_group	3.21175	0.00150541	Binary model
	ASV262_Fusobacterium	3.22862	0.00142297	Binary model
	ASV510_Succinivibrio	3.0225	0.00278714	Binary model
	ASV568_Prevotellaceae_NK3B31_group	-3.24662	0.00116785	Meta analysis
	ASV699_[Eubacterium]_coprostanoligenes_group	-3.08743	0.00226366	Binary model
	ASV737_Rikenellaceae_RC9_gut_group	3.46552	0.000629872	Binary model
	ASV839_Christensenellaceae_R-7_group	-3.30848	0.00284497	Quantitative model

## Sheet: TableS3
Supplement Table 3. Microbial taxa significantly associated with fatty acids in two pig populations at FDR < 0.05
Pig Breed	Fatness Traits	Taxonomy	Z score	Final P value	Model
Bamaxiang	C14:0	f_Anaerovoracaceae: g_Family_XIII_AD3011_group	2.99201	0.00306959	Binary model
	C16:0	f_Erysipelotrichaceae: g_uncultured	-2.99401	0.00305024	Binary model
		g_Paludicola	-3.14116	0.00290956	Quantitative model
	C18:0	f_Lactobacillaceae	-2.89256	0.00418307	Quantitative model
		f_Ruminococcaceae: g_UCG.001	3.16299	0.00297865	Quantitative model
	C18:1n-9	o_Clostridia_UCG.014/Clostridia_UCG.014/lostridia_UCG.014	-3.12804	0.00198398	Binary model
	C18:2n-6	g_Prevotellaceae_UCG.001	3.53406	0.000493799	Quantitative model
		g_Prevotellaceae_UCG.003	-3.1176	0.0020537	Quantitative model
		g_Prevotellaceae_UCG.004	3.08336	0.00204677	Meta analysis
		p_Deferribacterota/Deferribacteres/Deferribacterales/Deferribacteraceae/Mucispirillum	3.07775	0.00208567	Meta analysis
		c_Desulfovibrionia/Desulfovibrionales/Desulfovibrionaceae	3.09405	0.00222808	Quantitative model
		f_Erysipelotrichaceae: g_uncultured	3.28994	0.00100209	Meta analysis
		o_Clostridia_UCG.014/Clostridia_UCG.014/lostridia_UCG.014	3.16279	0.00156265	Meta analysis
		o_Lachnospirales/Lachnospiraceae	3.16074	0.00178241	Quantitative model
		g_Lachnospiraceae_XPB1014_group	3.02539	0.00276171	Quantitative model
		f_Lachnospiraceae: g_XBB1006	3.28272	0.00118605	Binary model
		f_Butyricicoccaceae	2.98713	0.00311708	Quantitative model
		f_Butyricicoccaceae:g_UCG.009	2.98652	0.00282176	Meta analysis
		f_Ruminococcaceae	2.85199	0.00473486	Quantitative model
		f_Ruminococcaceae._	3.27995	0.00121031	Quantitative model
		g_Terrisporobacter	4.00415	8.37e-05	Binary model
	C18:3n-3	g_Prevotellaceae_UCG.004	2.99435	0.00275033	Meta analysis
		f_Rikenellaceae: g_dgA.11_gut_group	-3.01322	0.00287051	Binary model
		o_Clostridia_vadinBB60_group/Clostridia_vadinBB60_group/Clostridia_vadinBB60_group	-3.01322	0.00287051	Binary model
		o_Lachnospirales/Lachnospiraceae	2.6972	0.00750336	Quantitative model
		f_Lachnospiraceae._	2.6634	0.00827522	Quantitative model
		f_Ruminococcaceae._	3.19488	0.00160811	Quantitative model
		g_Terrisporobacter	3.6112	0.000373197	Binary model
	C20:0	g_Turicibacter	2.98064	0.0028765	Meta analysis
		o_Lactobacillales	-2.66934	0.00813474	Quantitative model
		o_Clostridiale/Clostridiaceae/Clostridium_sensu_stricto_1	2.96788	0.00299866	Meta analysis
		g_Oscillibacter	-3.21443	0.00182791	Quantitative model
	C20:1n-9	p_Elusimicrobiota/Elusimicrobia/Elusimicrobiales/Elusimicrobiaceae/Elusimicrobium	3.10705	0.00234705	Quantitative model
		f_Lactobacillaceae	-2.98358	0.00315213	Quantitative model
		f_Lachnospiraceae: g_XBB1006	4.14158	0.000344152	Quantitative model
		o_Rhodospirillales: f_uncultured/uncultured	-2.9691	0.00329879	Binary model
	C20:2n-6	f_Bacteroidaceae/Bacteroides	3.09935	0.00217904	Quantitative model
		g_Prevotellaceae_UCG.003	-3.00022	0.0029923	Quantitative model
		f_Erysipelotrichaceae: g_uncultured	3.24723	0.00116534	Meta analysis
		o_Lachnospirales/Lachnospiraceae	2.83669	0.00495973	Quantitative model
		f_Lachnospiraceae._	2.67684	0.00796026	Quantitative model
		g_Lachnospiraceae_XPB1014_group	2.83769	0.00494469	Quantitative model
		f_Lachnospiraceae: g_XBB1006	3.22984	0.0012386	Meta analysis
		f_Ruminococcaceae._	3.33962	0.000988173	Quantitative model
	C20:3n-6	g_Ruminococcaceae	3.48623	0.000489888	Meta analysis
		p_Fusobacteriota/Fusobacteriia/Fusobacteriales/Fusobacteriaceae/Fusobacterium	3.73426	0.000236732	Binary model
	C20:4n-6	g_Ruminococcaceae	3.03811	0.00272498	Quantitative model
		p_Fusobacteriota/Fusobacteriia/Fusobacteriales/Fusobacteriaceae/Fusobacterium	4.35169	2.02e-05	Binary model
	n-6/n-3	p_Fusobacteriota/Fusobacteriia/Fusobacteriales/Fusobacteriaceae/Fusobacterium	3.22862	0.00142297	Binary model
Erhualian	C14:0	f_Eubacterium._coprostanoligenes_group/Eubacterium._coprostanoligenes_group	3.14789	0.00164452	Meta analysis
	C16:0	p_Fibrobacterota/Fibrobacteria/Fibrobacterales/Fibrobacteraceae/Fibrobacter	-3.43286	0.000702852	Binary model
		g_Lactobacillus	3.12919	0.00196889	Binary model
		g_Lachnospira	3.22651	0.00200272	Quantitative model
	C18:1n-9	f_Lactobacillaceae: g_HT002	-3.26733	0.00146355	Quantitative model
		g_Paludicola	3.60393	0.00142363	Quantitative model
		f_Veillonellaceae	-2.99215	0.0027702	Meta analysis
		c_Alphaproteobacteria	3.12665	0.0022267	Quantitative model
	C18:2n-6	p_Desulfobacterota	-3.50536	0.000557362	Quantitative model
		f_Campylobacteraceae/Campylobacter	-3.56591	0.000437222	Binary model
	C18:3n-3	p_Campylobacterota/Campylobacteria/Campylobacterales	-3.3144	0.00105978	Binary model
		f_Campylobacteraceae/Campylobacter	-3.33214	0.000997313	Binary model
		p_Desulfobacterota	-3.22089	0.00148104	Quantitative model
		g_Mailhella	-3.03735	0.0023867	Meta analysis
		c_Desulfuromonadia/Bradymonadales/Bradymonadales/Bradymonadales	-3.0352	0.00240377	Meta analysis
	C20:1n-9	f_Prevotellaceae: g_uncultured	3.58483	0.00126347	Quantitative model
		g_Prevotella_7	3.31125	0.00107128	Binary model
	C20:2n-6	f_Prevotellaceae: g_uncultured	3.2848	0.00274494	Quantitative model
		f_Campylobacteraceae/Campylobacter	-3.33236	0.000996533	Binary model
		p_Desulfobacterota	-3.30771	0.00110655	Quantitative model
		f_Selenomonadaceae	3.28347	0.00117759	Binary model
		p_Fusobacteriota/Fusobacteriia/Fusobacteriales/Fusobacteriaceae	-2.98774	0.00281044	Meta analysis
		p_Fusobacteriota/Fusobacteriia/Fusobacteriales/Fusobacteriaceae/Fusobacterium	-2.96001	0.00307632	Meta analysis
	C20:3n-6	o_Bacteroidales:f_p.2534.18B5_gut_group/p.2534.18B5_gut_group	-3.10793	0.00227927	Quantitative model
		g_Prevotella_7	5.24486	3.42e-07	Binary model
		g_Prevotella_9	3.28764	0.00158207	Quantitative model
		o_Clostridia_UCG.014/Clostridia_UCG.014/lostridia_UCG.014	-3.78373	0.000253975	Quantitative model
		f_Eubacterium._coprostanoligenes_group/Eubacterium._coprostanoligenes_group	-3.51397	0.000441464	Meta analysis
		f_Oscillospiraceae._	-4.25412	3.01e-05	Binary model
		f_Oscillospiraceae: g_UCG.005	-2.97784	0.00320166	Quantitative model
		o_Peptococcales/Peptococcaceae	-3.3024	0.000958628	Meta analysis
		f_Peptococcaceae: g_uncultured	-3.43956	0.000582663	Meta analysis
		f_Anaerovoracaceae	-3.41026	0.00064901	Meta analysis
		f_Anaerovoracaceae: g_Family_XIII_AD3011_group	-3.46817	0.000524025	Meta analysis
		g_Quinella	-3.10435	0.00221359	Quantitative model
		f_Succinivibrionaceae	3.94385	0.000157409	Quantitative model
		g_Ruminobacter	5.65403	4.42e-08	Binary model
		g_Succinivibrio	3.94963	0.000154204	Quantitative model
	C20:4n-6	f_Bacteroidales_RF16_group/Bacteroidales_RF16_group	2.6109	0.00959679	Quantitative model
		o_Clostridia_UCG.014/Clostridia_UCG.014/lostridia_UCG.014	-3.33127	0.00118403	Quantitative model
	n-6/n-3	f_Paludibacteraceae/uncultured	3.70815	0.00020878	Meta analysis
		p_Cyanobacteria/Vampirivibrionia/Gastranaerophilales/Gastranaerophilale/Gastranaerophilales	2.97824	0.00327706	Quantitative model
		g_Mailhella	2.99083	0.0027822	Meta analysis
		c_Desulfuromonadia/Bradymonadales/Bradymonadales/Bradymonadales	3.03427	0.00306589	Quantitative model
		c_Bacilli	-3.79085	0.000189783	Quantitative model
		g_Solobacterium	-4.23707	3.23e-05	Binary model
		o_Lactobacillales	-4.17175	4.3e-05	Quantitative model
		f_Lactobacillaceae	-3.99276	6.53e-05	Meta analysis
		f_Lactobacillaceae: g_HT002	-4.18904	2.8e-05	Meta analysis
		g_Lactobacillus	-3.73044	0.000191146	Meta analysis
		f_Streptococcaceae/Streptococcus	-4.01104	6.05e-05	Meta analysis
		g_Eubacterium._ruminantium_group	-3.0833	0.00204717	Meta analysis
		g_Sphaerochaeta	3.15896	0.00158333	Meta analysis

## Sheet: TableS4
Supplement Table 4. The shared ASVs associated with n-6/n-3 ratio obtained from the two methods in EHL pigs
ASVs	Annotation
ASV235	d__Bacteria;p__Firmicutes;c__Clostridia;o__Lachnospirales;f__Lachnospiraceae
ASV343	d__Bacteria;p__Bacteroidota;c__Bacteroidia;o__Bacteroidales;f__Paludibacteraceae;g__uncultured
ASV6	d__Bacteria;p__Bacteroidota;c__Bacteroidia;o__Bacteroidales;f__Rikenellaceae
ASV600	d__Bacteria;p__Bacteroidota;c__Bacteroidia;o__Bacteroidales
ASV646	d__Bacteria;p__Bacteroidota;c__Bacteroidia;o__Bacteroidales;f__Rikenellaceae;g__Rikenellaceae_RC9_gut_group
ASV674	d__Bacteria;p__Bacteroidota;c__Bacteroidia;o__Bacteroidales;f__Muribaculaceae;g__Muribaculaceae
ASV692	d__Bacteria;p__Firmicutes;c__Clostridia;o__Oscillospirales;f__Oscillospiraceae
ASV930	d__Bacteria;p__Bacteroidota;c__Bacteroidia;o__Bacteroidales
